# Supplementary material for: Genome-wide identification and expression analysis of the WRKY genes in sugar beet (Beta vulgaris L.) under alkaline stress
Source: PeerJ. 2019 Oct 14;7:e7817. doi: 10.7717/peerj.7817 (PMC6796966; doi:10.7717/peerj.7817)
Supplement: Table S2 [file peerj-07-7817-s007.xlsx]

## Sheet: Identification of BvWRKY genes
Gene name	Accession No.	Chr No.	Exons count	CDS (bp)	ORF (aa)	MW (KD)	pI	Conserved domian	Type	GO annotations
BvWRKY1	XM_010693736.1	1	4	765	254	29.2	7.8	WRKYGQK	IIc	GO:0043565 sequence-specific DNA binding
BvWRKY2	XM_010670954.2	1	3	1056	351	39.2	6.4	WRKYGQK	III	GO:0043565 sequence-specific DNA binding
BvWRKY3	XM_010671487.2	1	2	678	225	25.8	6.4	WRKYGQK	IIc	GO:0043565 sequence-specific DNA binding; GO:0003700 transcription factor activity
BvWRKY4	XM_010671526.2	1	3	1140	379	40.9	6.3	WRKYGQK	IIe	GO:0043565 sequence-specific DNA binding; GO:0003700 transcription factor activity
BvWRKY5	XM_010690290.2	1	3	1173	390	43.7	9.7	WRKYGQK	IId	GO:0043565 sequence-specific DNA binding; GO:0003700 transcription factor activity
BvWRKY6	XM_010694702.2	2	2	1083	360	39.2	9.7	WRKYGQK	IId	GO:0003700 transcription factor activity
BvWRKY7	XM_010671052.2	2	3	615	204	23.4	5.4	WRKYGKK	IIc	GO:0003700 transcription factor activity
BvWRKY8	XM_010671053.2	2	3	612	203	23.3	5.8	WRKYGKK	IIc	GO:0003700 transcription factor activity
BvWRKY9	XM_010669209.2	2	4	918	305	34.4	6.2	WRKYGQK	IIa	GO:0043565 sequence-specific DNA binding
BvWRKY10	XM_010669274.2	2	6	1221	406	55	9	WRKYGQK/WRKYGQK	I	GO:0043565 sequence-specific DNA binding; GO:0003700 transcription factor activity
BvWRKY11	XM_010669270.2	2	6	1290	555	61.3	8.9	WRKYGQK/WRKYGQK	I	GO:0043565 sequence-specific DNA binding
BvWRKY12	XM_010669263.2	2	6	1467	488	53.8	8.7	WRKYGQK/WRKYGQK	I	GO:0043565 sequence-specific DNA binding; GO:0003700 transcription factor activity
BvWRKY13	XM_010671801.2	2	3	1086	361	39.9	6.7	WRKYGQK	III	GO:0043565 sequence-specific DNA binding
BvWRKY14	XM_010671916.2	2	4	1677	558	61.4	9.4	WRKYGQK/WRKYGQK	I	GO:0031347 regulation of defense response;GO:0003700 transcription factor activity
BvWRKY15	XM_010673610.2	3	3	1086	361	40.7	6.2	WRKYGQK	III	GO:0005636 nucleus; GO: 0005737 cytoplasm; GO:0031347 regulation of defense response; GO:0031347 transcription regulatory region DNA binding
BvWRKY16	XM_010673298.2	3	3	1257	418	46.4	5.8	WRKYGQK	IIe	GO:0043565 sequence-specific DNA binding; GO:0003700 transcription factor activity
BvWRKY17	XM_010673459.2	3	3	1377	458	50.3	6.3	WRKYGQK	IIc	GO:0003700 transcription factor activity
BvWRKY18	XM_010675633.2	4	6	2307	768	84.2	5.9	WRKYGQK/WRKYGQK	I	GO:0003700 transcription factor activity
BvWRKY19	XM_010676798.2	4	3	1083	360	40.4	9.9	WRKYGQK	IId	GO:0043565 sequence-specific DNA binding
BvWRKY20	XM_010677727.2	4	3	759	252	28.6	5.5	WRKYGQK	III	GO:0043565 sequence-specific DNA binding
BvWRKY21	XM_010677529.2	4	3	927	308	35.5	6.2	WRKYGQK	III	GO:0003700 transcription factor activity
BvWRKY22	XM_010677574.2	4	6	1893	630	68.4	6	WRKYGQK/WRKYGQK	I	GO:0045893 positive regulation of transcription;GO:0043565 sequence-specific DNA binding
BvWRKY23	XM_010677949.1	5	2	681	226	25.4	9.3	WRKYGQK	IIc	GO:0003700 transcription factor activity
BvWRKY24	XM_010697085.2	5	2	558	185	21.3	9	WRKYGQK	IIb	GO:0043565 sequence-specific DNA binding
BvWRKY25	XM_010678017.2	5	3	1107	368	41.4	5.8	WRKYGQK	III	GO:0003700 transcription factor activity
BvWRKY26	XM_010678106.2	5	2	858	285	32	9	WRKYGQK	IIc	GO:0003700 transcription factor activity
BvWRKY27	XM_010678110.2	5	3	846	281	32	6.2	WRKYGQK	IIe	GO:0043565 sequence-specific DNA binding
BvWRKY28	XM_019249620.1	5	4	636	211	24	9.2	WRKYGQK	IIc	GO:0043565 sequence-specific DNA binding
BvWRKY29	XM_010679791.2	5	4	933	310	34.8	7.7	WRKYGQK	IIc	GO:0003700 transcription factor activity
BvWRKY30	XM_010680272.2	5	5	1857	618	68.1	6	WRKYGQK	IIb	GO:0043565 sequence-specific DNA binding
BvWRKY31	XM_010680880.2	5	3	1056	351	38.7	9.7	WRKYGQK	IId	GO:0045893 positive regulation of transcription;GO:0043565 sequence-specific DNA binding
BvWRKY32	XM_010681091.2	5	3	768	255	29.3	8.9	WRKYGQK	IId	GO:0043565 sequence-specific DNA binding
BvWRKY33	XM_010681114.2	5	3	1167	388	42.6	5.8	WRKYGQK	IIc	GO:0003700 transcription factor activity
BvWRKY34	XM_010681226.2	6	3	1122	373	40.9	9.6	WRKYGQK	IId	GO:0043565 sequence-specific DNA binding
BvWRKY35	XM_010681225.2	6	3	1125	374	41	9.6	WRKYGQK	IId	GO:0043565 sequence-specific DNA binding
BvWRKY36	XM_010682026.2	6	3	744	247	28.5	9.2	WRKYGQK	IIc	GO:0045893 positive regulation of transcription;GO:0043565 sequence-specific DNA binding
BvWRKY37	XM_010682426.2	6	5	963	320	34.8	7	WRKYGQK	IIc	GO:0031347 regulation of defense response;GO:0003700 transcription factor activity;GO:0044212 transcription regulatory region DNA binding
BvWRKY38	XM_019250206.1	6	5	963	320	34.8	7	WRKYGQK	IIc	GO:0003700 transcription factor activity
BvWRKY39	XM_010684417.2	6	2	897	298	35.1	8.6	WRKYGQK	IIc	GO:0043565 sequence-specific DNA binding;GO:0003700 transcription factor activity
BvWRKY40	XM_010684669.1	6	6	1398	465	51.7	8	WRKYGQK/WRKYGQK	I	GO:0003700 transcription factor activity
BvWRKY41	XM_010684786.2	6	4	1527	508	55.2	6.7	WRKYGQK/WRKYGQK	I	GO:0043565 sequence-specific DNA binding
BvWRKY42	XM_010684943.2	6	5	1509	502	55	8.5	WRKYGQK	IIb	GO:0043565 sequence-specific DNA binding;GO:0003700 transcription factor activity
BvWRKY43	XM_010685173.2	7	3	1068	355	40.6	5.9	WRKYGQK	III	GO:0003700 transcription factor activity
BvWRKY44	XM_019250725.1	7	5	1659	552	61.5	5.8	WRKYGQK/WRKYGQK	I	GO:0003700 transcription factor activity
BvWRKY45	XM_010687642.2	7	5	1782	593	65.6	7.2	WRKYGQK/WRKYGQK	I	GO:0043565 sequence-specific DNA binding
BvWRKY46	XM_010687939.1	8	3	915	304	33.9	5.7	WRKYGQK	IIe	GO:0003700 transcription factor activity
BvWRKY47	XM_010687938.1	8	3	918	305	34	5.7	WRKYGQK	IIe	GO:0003700 transcription factor activity
BvWRKY48	XM_010667324.1	8	3	1359	452	48.9	6.2	WRKYGQK	IIe	GO:0043565 sequence-specific DNA binding
BvWRKY49	XM_010688504.2	8	6	1965	654	70.9	6.3	WRKYGQK	IIb	GO:0003700 transcription factor activity
BvWRKY50	XM_010688505.2	8	6	1959	652	70.7	6.3	WRKYGQK	IIb	GO:0003700 transcription factor activity
BvWRKY51	XM_010667792.2	9	5	1326	441	48.4	5.8	WRKYGQK/WRKYGQK	I	GO:0005636 nucleus; GO:0045893 positive regulation of transcription;GO:0044212 transcription regulatory region DNA binding
BvWRKY52	XM_010691421.2	9	3	891	296	32.1	5.4	WRKYGQK	IIe	GO:0043565 sequence-specific DNA binding
BvWRKY53	XM_010691420.2	9	3	894	297	32.2	5.4	WRKYGQK	IIe	GO:0043565 sequence-specific DNA binding;GO:0003700 transcription factor activity
BvWRKY54	XM_010693285.2	9	4	1062	353	39	6.9	WRKYGQK	IIa	GO:0003700 transcription factor activity
BvWRKY55	XM_019251511.1	9	4	1080	359	39.7	6.4	WRKYGQK	IIa	GO:0043565 sequence-specific DNA binding
BvWRKY56	XM_010668205.2	Unplaced Scaffold	3	1011	336	37.3	6.3	WRKYGQK	IIc	GO:0043565 sequence-specific DNA binding
BvWRKY57	XM_010667897.2	Unplaced Scaffold	6	1515	504	55.5	5.6	WRKYGQK	IIb	GO:0003700 transcription factor activity
BvWRKY58	XM_010667896.2	Unplaced Scaffold	6	1593	530	58.6	5.5	WRKYGQK	IIb	GO:0043565 sequence-specific DNA binding
