# Supplementary material for: Genome-wide identification and expression analysis of the WRKY genes in sugar beet (Beta vulgaris L.) under alkaline stress
Source: PeerJ. 2019 Oct 14;7:e7817. doi: 10.7717/peerj.7817 (PMC6796966; doi:10.7717/peerj.7817)
Supplement: Table S3 [file peerj-07-7817-s008.xlsx]

## Sheet: modeling parameters 
Protein	C-score	TM-score	RMSD (Å)	Best identified structural analogs in PDB
				PDB Hit	TM-scorea	RMSDa	IDENa	Cov
BvWRKY3	-4.44	0.31±0.10	14.6±3.7	1mv3A	0.538	2.46	0.049	0.6
BvWRKY10	-3.03	0.58±0.14	9.3±4.6	5fmvA	0.947	2.26	0.074	0.995
BvWRKY16	-2.57	0.57±0.15	9.6±4.6	5fmwA	0.923	2.07	0.078	0.967
BvWRKY22	-3.33	0.58±0.14	10.3±4.6	3chnS	0.866	1.89	0.089	0.892
BvWRKY41	-3.37	0.55±0.15	10.4±4.6	2nbiA	0.927	1.49	0.076	0.947
BvWRKY42	-3.38	0.65±0.13	8.4±4.5	2nbiA	0.92	1.65	0.098	0.956
BvWRKY44	-3.14	0.59±0.14	9.8±4.6	2nbiA	0.882	1.03	0.081	0.893
BvWRKY47	-3.87	0.40±0.13	12.8±4.2	4nl6A	0.785	3.1	0.082	0.921
BvWRKY51	-3.4	0.54±0.15	10.4±4.6	5fmwA	0.914	2.43	0.062	0.968
C-score is typically in the range of [-5, 2], where a C-score of a higher value signifies a model with a higher confidence and vice-versa.
TM-score and RMSD are estimated based on C-score and protein length following the correlation observed between these qualities.
TM-scorea is a measure of global structural similarity between query and template protein.
RMSDa is the RMSD between residues that are structurally aligned by TM-align
IDENa is the percentage sequence identity in the structurally aligned region.
Cov represents the coverage of the alignment by TM-align and is equal to the number of structurally aligned residues divided by length of the query protein.
